# Supplementary material for: Factor Structure and Measurement Invariance Across Gender of the Eating Disorder Examination Questionnaire—Short Form in Italian Workers
Source: Eur J Investig Health Psychol Educ. 2026 Mar 5;16(3):37. doi: 10.3390/ejihpe16030037 (PMC13025737; doi:10.3390/ejihpe16030037)
Supplement: Supplementary file 1 [file ejihpe-16-00037-s001.zip]

Archive with 1 entries (1 files):
- ejihpe-4109835-supplementary.pdf
